# Supplementary material for: ExoSTING, an extracellular vesicle loaded with STING agonists, promotes tumor immune surveillance
Source: Commun Biol. 2021 Apr 22;4:497. doi: 10.1038/s42003-021-02004-5 (PMC8062530; doi:10.1038/s42003-021-02004-5)
Supplement: Supplementary file 4 — Supplementary Data 1 [file 42003_2021_2004_MOESM4_ESM.xlsx]

## Sheet: Fig 1
Fig. 1a
CDN1			exoCDN1			CDN2			exoCDN2
CDN (uM)	Replicate 1	Replicate 2	CDN (uM)	Replicate 1	Replicate 2	CDN (uM)	Replicate 1	Replicate 2	CDN(uM)	Replicate 1	Replicate 2
0	2622	2394	0	1805	2451	0	3420	3059	0	2964	2622
0.00169352	2280	2280	4.80817e-06	2831	2014	0.00169352	2850	2432	4.60076e-06	2394	3401
0.00508054	2413	2470	1.44245e-05	2546	2356	0.00508054	2945	2014	1.38023e-05	2280	2679
0.0152416	2489	2166	4.32733e-05	2052	2451	0.0152416	3477	2223	4.14066e-05	2565	2584
0.0457246	2166	1767	0.00012982	2261	2508	0.0457246	3439	3059	0.000124222	2660	2603
0.137173	2565	1957	0.000389457	3230	2698	0.137173	4731	4332	0.000372666	3572	3800
0.411519	14839	32053	0.0011684	7315	9044	0.411519	32224	46056	0.001118	10659	12825
1.23457	228114	235847	0.00350518	51091	32053	1.23457	143526	155021	0.00335398	77824	73169
3.7037	252301	266114	0.0105155	165338	135318	3.7037	416917	435157	0.0100619	196327	185478
11.1111	591299	532722	0.0315464	387068	318782	11.1111	822377	766726	0.0301856	325413	286083
33.3334	800508	755535	0.094639	520847	589171	33.3334	890910	875064	0.0905566	383040	419102
100	627874	576878	0.283916	793877	834176	100	801040	760798	0.271669	471371	461833
Fig. 1b
CDN1	exoCDN1
11.26	0.1842
12.29	0.3217
8.106	0.2156
7.24	0.212
0.7481	0.0986
3.534	0.0193
7.793	0.081
5.777	0.07618
10.53	0.06031
11.84	0.1505
15.43	0.06098
	0.1513
Fig. 1c
CDN1			CDN1 + Exosomes			exoCDN1
CDN (uM)	Replicate 1	Replicate 2	CDN (uM)	Replicate 1	Replicate 2	CDN (uM)	Replicate 1	Replicate 2
0	2128	1786	0	1824	1520	0	2033	1634
0.00169352	2147	1748	0.00169352	1976	1786	1.06692e-05	1976	2033
0.00508054	1691	2071	0.00508054	2014	1824	3.20074e-05	1995	1957
0.0152416	1824	2261	0.0152416	1425	1995	9.60218e-05	2109	2071
0.0457246	2033	1767	0.0457246	1558	1862	0.000288065	2014	1539
0.137173	2299	2128	0.137173	1824	1729	0.000864192	2261	1995
0.411519	5054	5814	0.411519	1824	1957	0.00259257	3914	2489
1.23457	38133	31730	1.23457	24301	23522	0.00777786	12331	16074
3.7037	104063	101498	3.7037	92948	85348	0.0233335	60078	83562
11.1111	149397	143146	11.1111	129770	132050	0.0700003	161994	158213
33.3334	173109	178448	33.3334	147858	147003	0.21	220704	196802
100	139802	132487	100	93328	95760	0.629999	225606	200887
Fig. 1d
Days	PBS					EVs					exoCDN2 (0.001 μg)					exoCDN2 (0.01 μg)					exoCDN2 (0.1 μg)
6	48.99	68.63	50.19	65.02	39.77	46.73	57.37	54.25	66.13	56.54	61.8	50.89	53.1	54.46	64.6	61.31	71.79	50.63	60.38	50.94	59.73	46.65	57.71	46.43	64.85
9	116.6	280.3	131.9	241	173.2	104.2	172.3	204.3	150.3	147.5	82.36	91.64	142.3	76.41	176.5	86.73	95.38	65.22	79.69	81.62	62.05	56.26	94.95	45.37	64.87
12	408.6	513.9	253.7	448.5	344.9	188.9	412.5	398.2	355.1	290.4	62.83	127.5	220.2	77.63	256.6	90.92	129.2	61.01	112.1	72.26	61.01	30.98	79.76	39.21	60.13
14	623.9	884.9	406.9	857.5	584	397.5	874.1	731.3	594.2	493.1	41.08	193.7	323.8	98.52	325	139.2	215.8	36.26	105.1	81.14	48.74	29.69	76.56	37.03	59.64
16	1146	1248	629.4	1376	1139	571.2	1348	1094	899.6	787.6	46.92	292.2	616.8	128.8	543.2	177.6	208.1	35.58	121.2	84.53	48.43	40.27	56.43	51.98	56.33
19	2228	2030	1370	2489	2051	1167	3129	2122	2419	1753	44.67	635.8	1107	223	1032	298.6	366.1	36.46	173.9	90.63	46.09	23.04	41.71	39.59	56.47
Fig. 1e
Days	PBS					CDN1 (20 μg)					exoCDN1 (0.2 μg)					CDN1 (0.2 μg)
5	50.6058	27.414	36.1879	27.7765	43.049	51.8894	32.6167	48.5346	41.2965	30.8563	57.3559	38.3386	49.1512	50.4272	31.0022	72.6845	34.7742	51.5553	30.5184	33.0398
7	91.7174	47.5545	56.5197	57.7243	87.5237	69.9264	66.3707	59.2064	56.7675	33.8069	54.6728	42.4453	61.4698	40.559	47.2389	100.609	48.3175	77.6822	53.1281	44.0921
9	162.24	78.1612	122.203	92.9779	147.893	64.5044	45.5419	60.4054	29.2831	28.7017	70.1196	45.6363	62.8668	46.8721	37.8508	187.295	52.8198	123.673	104.639	48.4555
11	259.838	125.278	175.608	183.353	270.311	79.0577	26.3005	63.5858	50.7055	30.3047	103.599	38.5358	62.4532	49.4271	33.5391	319.825	82.2654	167.542	122.3	71.7216
13	475.572	305.196	346.427	386.724	623.958	95.8455	59.7861	89.7863	28.8432	38.897	105.864	58.7667	66.7994	87.9674	61.6373	490.098	133.565	195.331	188.409	126.468
15	832.713	616.072	706.34	1055.83	1353.97	95.6419	67.8989	103.063	53.3047	60.5367	73.9246	81.7136	80.8549	61.0622	74.4267	948.048	155.061	269.05	277.829	148.221
17	1350.82	1057.18	1248.94	1696.26	2145.74	67.5262	45.3858	77.4338	42.5561	50.0862	63.4413	61.2608	70.304	54.9511	52.1102	1470.4	227.963	410.239	378.357	182.757
19	2156.95	1674.77	1834.92			87.6036	47.0977	78.8536	67.4028	45.1676	60.2585	59.6121	49.2728	25.8603	41.8796	2469.65	356.312	505.537	652.564	268.479
Fig. 1f
Days	PBS					CDN2 (20 μg)					CDN2 (0.1 μg)					CDN2 (0.1 μg) + Evs					exoCDN2 (0.1 μg)
6	42.0493	63.6782	56.0074	62.8281	40.5725	52.976	57.7587	53.5002	53.4286	72.7402	61.1759	50.5774	56.2025	50.7682	44.1962	68.237	52.9231	56.7591	61.4697	57.2488	53.5733	59.1448	67.1526	55.7618	49.2106
9	166.971	123.809	101.551	118.623	137.247	52.7881	37.3007	78.3196	52.5099	33.0231	197.09	68.0752	131.676	108.652	125.888	112.216	85.6382	181.232	143.264	131.075	65.8063	82.4809	64.112	60.1037	64.0088
12	422.281	446.512	207.742	404.249	444.069	33.133	31.6548	48.036	45.1584	23.09	420.817	210.664	293.278	307.937	373.384	296.852	333.867	401.681	445.05	407.438	99.0781	81.625	76.7826	45.5938	70.8714
15	838.883		754.398	988.779	979.725	19.2501	21.9612	50.0979	23.0698	15.6279	933.244	532.901	749.695	550.337	611.084	741.014	821.805	628.798	912.779		60.7104	55.6423	75.375	47.1979	57.8064
20	2038.7		1938.93	2468.99	1792.24	4.6305	5.69869	48.5574	24.514	11.9439	1824.42	1303.92	2021.11	1388.9	1560.69	1603.38	1528.37	1957.65	1945.45		32.3463	15.0401	26.2743	14.475	22.4247

## Sheet: Fig 2
Fig. 2a
Days	PBS								CDN2 (20 μg)								CDN2 (0.012 μg)								exoCDN2 (0.012 μg)								exoCDN2 (0.12 μg)
5	57.58	60.4	37.7	65.28	61.38	42.66	46.91	51.3	115.1	55.26	41.27	40.34	39.71	30.97	42.28	52.88	47.55	50.21	56.81	47.18	48.74	54.4	44.76	41.83	46.88	45.55	64.01	40.29	52.85	49.1	82.33	71.74	66.15	49.88	41.54	59.59	38.72	49.05	66.84	36.87
7	231.7	136.7	110.1	219.9	149.4	77.07	116	131.3	93.57	59.71	34.27	61.5	70.27	29.63	41.81	44.34	124	85.37	99.37	99.67	195.4	158.8	161.2	131.2	63.49	67.37	85.52	48.33	35.48	52.95	85.48	170.9	133.7	90	38.29	100.7	40.65	66.56	102.2	20.53
9	581.4	229.7	225.5	470.8	193.8	70.87	208.7	211.5	93.68	45.26	26.98	43.25	34.46	20.56	34.86	41.36	191.4	102.6	205.2	163.4	340.5	414.6	322.1	257.2	66.95	85.26	104.8	63.99	44.65	86.55	132.2	250.7	209.9	68.43	49.21	98.02	40.22	60.06	124	29.53
11	1029	424.3	497.1		346.3	120.7	411.8	401.1	86.23	35.18	25.93	53.67	28.58	12.84	21.15	25.4	376.9	170.7	487.2	300.5	766.1	702.4	606.1	498.6	95.14	87.29	174.3	112.9	47.89	101.6	199.9	436.7	249.5	73.51	51.73	115.9	52.27	78.4	139.3	32.92
13	1350	789.1	970.9		532.2	256.4	753.9	569.7	77.18	48.8	44.16	81.28	28.77	68.47	41.47	45.08	718	277	928.5	531.9	1087	1281	841.5	864.4	107.5	109.4	237.4	169.2	104.5	154.8	290.3	643.4	340.6	84.79	68.45	123.2	80.17	129.8	163.9	58.06
15	1352	1132	1443		930.2	465.4	1019	653.8	92.43	68.99	52.06	113.4	53.68	53.22	60.48	54.75	826.6	527.1	1479	859.4	1516	1604	1216	1363	163.7	124	300.9	199.4	124.2	208.3	448.9	568.4	346.4	80.73	65.48	112.9	75.22	131.6	188.6	54.04
17		1578	2019		1643	914.2	1260	1022	81.82	77.54	43.43	95.68	60.6	76.6	77.52	50.9	1305	1053	2025	1487	2139		1821	2203	219.4	181.9	373.9	448.1	126.5	350.1	735	587.2	485.1	95.99	53.39	101.6	78.78	135.3	202	40.74
Fig. 2d
Injected tumor
Days	PBS										EVs										CDN1 (100 μg)										exoCDN2 (0.2 μg)
6	104.792	54.2481	86.4638	57.3047	60.2952	65.8496	77.8799	68.0312	81.9545	52.4405	73.125	38.2803	58.7465	63.0125	89.1526	64.9415	81.875	61.5288	85.8325	97.7571	41.9508	65.5449	57.4608	87.338	65.3184	67.1234	54.5126	91.9292	66.9879	63.7887	67.635	75.5053	70.1358	60.5981	74.4876	81.9625	67.5676	62.9062	65.7983	59.1199
8	141.834	121.461	159.968	128.361	89.7406	114.231	176.85	162.713	135.97	128.898	154.688	59.9031	138.517	72.1126	161.935	91.936	184.177	150.588	178.887	188.154	36.2745	73.1101	56.8828	55.7972	41.321	67.6329	62.3589	102.674	71.0651	72.2341	83.5231	81.3895	87.1779	66.9216	113.438	91.4963	67.3548	89.7814	84.4406	74.8551
10	330.94	230.487	405.054	184.939	291.656	318.612	402.21	357.29	413.639	273.593	344.59	156.063	342.511	142.417	294.974	211.808	431.709	266.806	375.844	415.753	42.0423	48.8784	67.8708	67.5027	52.3396	61.5637	53.4713	53.1878	48.1857	52.1418	120.342	88.5564	90.1982	55.3395	95.0961	89.625	75.0837	107.364	101.233	74.4198
13	544.17	533.37		468.923	722.796	900.22	816.735	879.331	949.994	706.826	798.836	477.836	522.043	245.87	666.705	510.269	1097.03	581.457	938.4	732.797	51.28	52.6455	78.0376	110.622	53.7135	66.1671	69.0422	89.375	65.7348	67.8643	127.486	76.032	87.3384	49.7101	91.1065	66.2782	44.4577	64.7122	62.9215	53.0211
15	909.419	984.49		914.399	1055.32	1618.79	1495.47	1506.95	1502.75	1269.98	1248.62	962.3	1024.06	531.668	1046.56	1147.47	1950.27	1012.75	1799.58	1377.83	62.9006	88.3954	95.0547	110.65	96.5716	92.6957	76.1176	143.34	128.582	78.1612	141.978	76.3137	126.886	53.5859	87.4525	72.645	39.9132	84.3121	81.5921	38.7773
Contralateral tumor
Days	PBS										EVs										CDN1 (100 μg)										exoCDN2 (0.2 μg)
6	30.6109	37.3571	48.2388	32.9818	42.2441	34.9112	38.0537	33.1411	40.0054	35.3357	40.2225	25.0286	41.0367	41.876	56.4246	35.9243	39.9526	42.8908	36.1315	38.556	48.5742	41.2936	44.7788	52.3765	33.6144	45.0788	49.6528	42.0325	46.3368	37.993	44.3193	39.9872	47.617	33.7145	45.746	43.9637	46.8452	40.1514	46.1834	29.8177
8	64.4732	62.4416	133.694	55.8293	70.1454	62.7739	108.217	93.3926	69.0002	66.0469	93.6215	43.8025	82.3544	66.1453	131.054	63.8219	97.5421	70.5393	63.5858	70.7638	90.1715	66.0962	65.252	90.6703	76.7491	78.0644	117.687	80.2972	99.0306	74.0693	71.0768	82.875	104.774	40.2021	65.5088	42.2679	91.2165	46.0983	52.3893	38.2085
10	110.729	107.954	253.592	116.507	123.35	66.6689	249.256	206.151	138.689	121.905	236.048	103.34	208.508	133.374	272.93	144.458	242.455	103.334	134.909	186.684	144.16	82.1916	90.0438	126.856	72.0994	86.2492	232.981	118.063	181.247	79.6237	170.61	103.257	226.002	51.5209	98.0419	88.3745	76.0852	83.1798	112.395	37.6852
13	287.539	488.162		162.043	169.966	205.916	516.12	622.495	442.951	350.096	645.262	376.155	288.553	395.692	671.088	376.191	591.297	249.068	412.362	426.442	252.786	152.411	163.272	165.441	126.635	91.9273	388.179	223.447	271.845	163.523	305.719	193.468	334.722	78.576	198.653	141.57	115.663	164.065	182.843	78.8222
15	444.008	584.274		398.321	322.068	546.085	1006.39	1084.47	788.971	807.803	1220.72	805.785	567.364	712.572	1076.04	974.926	1060.15	515.764	1042.81	862.739	440.602	162.83	343.779	298.722	212.654	142.987	645.749	446.794	483.772	318.705	454.573	476.285	520.488	130.354	326.384	232.297	157.875	240.863	281.209	148.999
Fig. 2e
Days	Naïve					CDN1 (100 μg)								exoCDN2 (0.2 μg)
50	0	0	0	0	0	0	0	0	0	0	0	0	0	0	0	0	0	0
56	50.8534	79.9362	51.2328	29.44	60.8402	47.0152	37.1698	28.5675	44.6005	47.7233	32.5278	38.3041	25.8637	0	0	0	0	0
60	87.6329	140.458	128.397	58.3419	144.671	93.6616	72.6579	29.9296	74.8516	93.3724	85.5846	76.1528	37.7166	0	0	0	0	0
63	193.542	164.714	270.876	136.815	296.26	244.711	212.99	75.5316	108.181	153.877	143.807	205.913	102.622	0	0	0	0	0
66	382.805	408.253	523.708	227.477	505.872	520.634	385.565	215.168	291.007	319.976	370.643	453.919	208.526	44.1857	0	40.8794	0	0
70	817.055	836.129	1044.43	624.229	906.307	1235.15	803.809	468.489	810.321	712.32	748.589	1098.64	664.215	83.9493	0	55.6954	0	0
Fig. 2f
Days	EVs + IgG					EVs + Anti-CD8					exoCDN2 (0.1 μg) + IgG					exoCDN2 (0.1 μg) + Anti-CD8
7	46.8	65.57	54.37	42.99	32.24	57.17	44.71	36.26	48.59	29.58	52.61	49.54	55.64	37.28	40.43	62.22	53.2	55.45	22.98	33.84
9	98.11	117.9	130.5	57.8	64.23	122.2	102.9	86.09	95	49.53	71.21	59.37	61.12	26.37	41.5	179.5	121.4	154.7	58.9	61.53
11	169.1	286.1	294.4	115.1	144.3	277.3	266.3	192.8	256.4	148.9	120.6	74.8	133.4	37.99	27.5	325.2	286.4	303.5	88.43	104.9
13	379.6	576	521.1	180.3	184.3	530.9	545.2	351.2	501.7	248.4	114.1	79.13	165.3	37.53	27.49	687.4	528.5	453.3	166.9	145.4
15	653.2	1243	1108	329.6	444.6	1017	1087	572.3	1008	563.7	144.4	59.79	153.5	39.63	12.58	1146	877.5	801.9	301.4	282.3
17	1397	2018	2037	744.6	663.6	1457	1381	1209	1898	1038	181	67.04	174.8	26.64	6.912	2102	1372	1249	570.5	635.7
Fig. 2g
PBS	CDN1 (20 μg)	CDN1 (0.2 μg)	exoCDN1 (0.2 μg)
28	16	10	22
12.5	5	12	141.5
9	6.5	27.5	106
35.5	15.5	20.5	32.5
20	19	21	65.5

## Sheet: Fig 3
Fig. 3a
Time	exoCDN2 (0.3 μg)						CDN2 (30 μg)						CDN2 (0.3 μg)
0.083	1492	1912	872	2460	1894	3364	144886	273378	70742	195398	212447	188580	2092	1374	1874
0.5	811	1067	788	2036	2342	1654	5516	29449	26285	20137	40410	51492	143	350	907
2	333	219	276	695	760	3968	832	1502	650	21360	7120	8138	159	70	130
6	70	242	167	599	527	643	1067	461	564	3090	10873	889	70	70	70
24	74.2	79.1	93.8				295	531	654
48	70	70	70				207	368	365
Fig. 3b
Time	exoCDN2 (0.3 μg)			CDN2 (30 μg)			CDN2 (0.3 μg)
5	15.5	11.5	10	1055	750	1030	14.7	15	10
30	10	10	10	191	215	218	10	10	10
120	10	10	10	13.9	10	10	10	10	10
360	10	10	10	10	10	10	10	10	10
Fig. 3c					Fig. 3d					Fig. 3e
PBS	CDN2 (20 μg)	CDN2 (0.2 μg)	exoCDN2 (0.2 μg)		PBS	CDN2 (20 μg)	CDN2 (0.2 μg)	exoCDN2 (0.2 μg)		PBS	CDN2 (20 μg)	CDN2 (0.2 μg)	exoCDN2 (0.2 μg)
1.05932	2037.01	36.5256	448.461		1.03935	5.98454	4.50214	16.5462		1.47082	27.6455	25.699	99.913
1.12399	640.723	225.773	739.859		0.388203	4.27947	8.84756	7.73523		0.416959	22.3983	52.065	31.382
3.39375	749.707	812.045	1686.53		0.646657	4.96979	2.71099	26.5531		0.69223	25.8304	12.091	48.463
0.782146	608.737	7.2597	544.525		1.25314	4.19394	2.20071	41.4813		0.873972	18.4873	23.188	128.527
1.29759	356.371	18.4017	1394.38		3.05849	6.89638	0.812988	8.2224		2.69525	28.1908	7.668	48.282
Fig. 3f					Fig. 3g					Fig. 3h
PBS	CDN2 (20 μg)	CDN2 (0.2 μg)	exoCDN2 (0.2 μg)		PBS	CDN2 (20 μg)	CDN2 (0.2 μg)	exoCDN2 (0.2 μg)		PBS	CDN2 (20 μg)	CDN2 (0.2 μg)	exoCDN2 (0.2 μg)
1.029	31.064	0.344	0.32		24	693	56	41		0.014	8.784	0.284	0.22
0.146	2.464	0.778	0.075		33	186	113	38		0.022	2.246	0.786	1.969
0.118	36.436	0.588	0.496		25	653	66	62		0.021	10.403	0.397	0.66
0.003	13.621	0.102	0.586		21	584	25	82		0.009	7.03	0.07	0.876
	2.858	0.607	0.147			462	54	50			2.897	0.151	0.434

## Sheet: Fig 4
Fig. 4b
EVs	CDN2 (20 μg)				exoCDN2 (0.1 μg)
	1 dose-4 h	1 dose-24 h	2 dose-4 h	2 dose-24 h	1 dose-4 h	1 dose-24 h	2 dose-4 h	2 dose-24 h
0.5	5.7	0	0.5	0	2.7	0.1	4.3	0.4
0.5	11	0.9	5.9	0.2	11.2	0.3	3.2	0.4
0.1	8.5	0.1	2.6	0.1	2.2	0	8.6	0.1
Fig. 4d
EVs	CDN2 (20 μg)				exoCDN2 (0.1 μg)
	1 dose-4 h	1 dose-24 h	2 dose-4 h	2 dose-24 h	1 dose-4 h	1 dose-24 h	2 dose-4 h	2 dose-24 h
129	153	87	52	26	138	42	189	504
124	263	32	40	47	108	23	474	221
28	117	39	60	91	47	93	425	371
Fig. 4e				Fig. 4f
PBS	CDN2 (20 μg)	exoCDN2 (0.2 μg)		PBS	CDN2 (20 μg)	exoCDN2 (0.2 μg)
9.66	3	21.14		18153.5	15259.2	38992.8
17.49	0.49	17.15		19213.5	5261.96	26783.2
10.15	0.81	17.44		16895.1	14692.1	32128.8
8.96	0.51	15.07		18468.7	4486.6	34113
10.23	1.19	9.49		18905.3	35437.5	36781.7

## Sheet: Fig 5
Fig 5b
T-bet					Tcf7
EVs	CDN2 (20 μg) - Dose 1	exoCDN2 (0.1 μg) - Dose 1	CDN2 (20 μg) - Dose 2	exoCDN2 (0.1 μg) - Dose 2	EVs	CDN2 (20 μg) - Dose 1	exoCDN2 (0.1 μg) - Dose 1	CDN2 (20 μg) - Dose 2	exoCDN2 (0.1 μg) - Dose 2
2.46349	4.43623	3.85121	4.33563	6.69583	8.47957	8.96512	8.91759	8.07644	8.92529
3.5343	4.13457	4.23744	4.58444	6.18609	8.6244	9.42655	9.40663	8.01175	9.00816
Fig. 5d
PBS	exoCDN2			CDN2
	0.001 μg	0.01 μg	0.1 μg	0.1 μg	20 μg	100 μg
10.2515	10.7529	10.4972	7.19123	10.3102	10.8928	6.30392
9.21725	10.5403	10.3308	8.81334	10.3072	10.8582	6.94525
9.9802	9.7447	10.8438	10.0558	10.0162	10.452	6.04818
9.97684	10.2379	11.0393	5.05759	9.62556	11.289	6.07391
Fig. 5e
PBS	exoCDN2			CDN2
	0.001 μg	0.01 μg	0.1 μg	0.1 μg	20 μg	100 μg
11.8393	11.856	12.0119	9.8795	11.7813	11.4106	7.49258
10.7794	12.0564	11.816	11.4452	11.8249	11.5467	7.64569
11.6989	11.0075	11.9604	11.2333	11.195	11.0877	7.74167
11.7435	12.2159	12.2612	9.30036	11.462	12.0816	9.32184
Fig. 5f
PBS	exoCDN2			CDN2
	0.001 μg	0.01 μg	0.1 μg	0.1 μg	20 μg	100 μg
11.717	12.0074	11.279	9.81482	11.7367	10.6087	8.3354
10.3155	11.4125	11.8091	11.6587	12.0349	10.8084	8.87007
11.5504	10.4733	11.7714	10.7093	11.6548	10.3201	9.37236
11.5464	12.4425	12.0703	9.37101	12.4813	11.916	10.714

## Sheet: Fig 6
Fig. 6a
B cell			T cell			NK cells			Monocytes
CDN (uM)	Replicate 1	Replicate 2	CDN (uM)	Replicate 1	Replicate 2	CDN (uM)	Replicate 1	Replicate 2	CDN (uM)	Replicate 1	Replicate 2
0	4.32	5.18	0	8.44	7.42	0	16.02	6.51	0	2.99	2.99
7.53529e-06	4.23	3.81	1.66955e-06	8.01	9.14	7.53529e-06	9.77	9.9	3.07999e-06	3.39	3.13
2.261e-05	3.61	4.6	5.00841e-06	7.14	8.36	2.261e-05	7.38	10.2	9.24996e-06	3.73	3.78
6.78266e-05	4.44	4.72	1.50245e-05	7.21	8.51	6.78266e-05	8.32	10.39	2.77e-05	2.74	3.35
0.00020347	5.1	4.25	4.50817e-05	7.63	8.35	0.00020347	8.77	13.83	8.31994e-05	4.7	4.38
0.00061038	4.62	5.15	0.000135238	8.45	8.43	0.00061038	11.98	17.7	0.00025	6.91	3.35
0.00183147	4.71	4.85	0.000405695	8.05	7.26	0.00183147	12.14	15.22	0.000748997	3.3	3.1
0.00549414	4.74	4.7	0.00121703	10.05	7.08	0.00549414	10.61	19.24	0.00224698	10.43	10.94
0.0164816	5.15	4.8	0.0036509	12.77	8.03	0.0164816	16.6	12.74	0.00674093	27.06	26.42
0.0494425	4.19	5.34	0.0109547	11.57	7.92	0.0494425	16.79	19.4	0.0202218	71.12	74.18
0.14832	4.21	4.55	0.0328625	12.07	8.54	0.14832	18.33	14.82	0.0606666	68.58	68.17
0.445041	4.16	3.88	0.0985825	13.49	9.29	0.445041	9.72	12.17	0.181999	72.56	69.91
Fig. 6b
B cell			T cell			NK cells			Monocytes
CDN (uM)	Replicate 1	Replicate 2	CDN (uM)	Replicate 1	Replicate 2	CDN (uM)	Replicate 1	Replicate 2	CDN (uM)	Replicate 1	Replicate 2
0	4.32	5.18	0	8.44	7.42	0	16.02	6.51	0	4.65	4.58
0.00169351	3.72	3.83	0.00169351	9.4	7.95	0.00169351	11.8	8.68	0.00169351	3.06	3.08
0.00508054	4.77	4.74	0.00508054	8.88	7.21	0.00508054	11.98	7.8	0.00508054	2.83	5.39
0.0152416	4.96	4.51	0.0152416	8.18	7.23	0.0152416	11.09	9.93	0.0152416	7.81	6.73
0.0457246	5.22	4.73	0.0457246	10.67	7.82	0.0457246	22.73	14.22	0.0457246	17.08	26.37
0.137173	4.96	4.7	0.137173	8.12	9.18	0.137173	21.39	14.06	0.137173	78.89	79.69
0.411519	4.09	4.54	0.411519	11.08	7.55	0.411519	19.34	13.56	0.411519	75.88	76.74
1.23457	5	5.04	1.23457	12.62	11.41	1.23457	29.86	17.06	1.23457	64.05	68.84
3.7037	4.32	4.58	3.7037	35.56	36.07	3.7037	36.26	27.75	3.7037	53.47	59.66
11.1111	5.53	4.83	11.1111	54.89	54.76	11.1111	47.59	40	11.1111	55.6	63.25
33.3334	6.15	5.34	33.3334	64.98	72.06	33.3334	44.98	38.01	33.3334	65.37	63.3
100	4.97	4.92	100	53.71	55.76	100	47.86	33.08	100	59.99	62.55
Fig. 6c							Fig. 6d							Fig. 6e
CDN2			exoCDN2				CDN2			exoCDN2				CDN2			exoCDN2
CDN (nM)	Replicate 1	Replicate 2	CDN (nM)	Replicate 1	Replicate 2		CDN (uM)	Replicate 1	Replicate 2	CDN (uM)	Replicate 1	Replicate 2		CDN (uM)	Replicate 1	Replicate 2	CDN (uM)	Replicate 1	Replicate 2
0.254026	1824	2014	0.029924	2090	2451		0.00169352	11343	10849	9.78003e-06	10488	11685		0.137173	21717	23693	0.000792173	21850	18354
0.762079	2014	2698	0.089773	2299	2755		0.00508054	13547	11267	2.934e-05	11039	9329		0.411519	34390	19399	0.00237657	34580	25099
2.28624	2679	2204	0.269319	2945	2052		0.0152416	10431	10545	8.80197e-05	10013	10545		1.23457	19931	31654	0.00712968	24168	34409
6.85871	3135	2356	0.807956	3781	3667		0.0457246	11115	10849	0.000264058	9766	11324		3.7037	27056	35625	0.021389	32167	24453
20.5761	2888	3173	2.42387	6137	4750		0.137173	10735	11495	0.000792173	10640	10469		11.1111	49438	59033	0.0641666	16435	37696
61.7284	2489	3572	7.27161	6061	3800		0.411519	12578	11628	0.00237657	10925	9671		33.3334	113259	119149	0.1925	36024	23028
185.185	4579	3667	21.8148	4864	5054		1.23457	18430	18905	0.00712968	10545	10887		100	137522	154603	0.577497	32357	30932
555.556	6289	6517	65.4444	3781	3154		3.7037	44251	40774	0.021389	30514	26752
							11.1111	68400	65816	0.0641666	56905	52592
							33.3334	55309	47424	0.1925	61845	49571
							100	50597	30552	0.577497	104785	86317
Fig. 6f							Fig. 6g
CDN2			exoCDN2				CDN2			exoCDN2			Unstimulated			aCD3/CD28 Only			DMSO
CDN (uM)	Replicate 1	Replicate 2	CDN (uM)	Replicate 1	Replicate 2		CDN (uM)	Replicate 1	Replicate 2	CDN (uM)	Replicate 1	Replicate 2	CDN (uM)	Replicate 1	Replicate 2	CDN (uM)	Replicate 1	Replicate 2	CDN (uM)	Replicate 1	Replicate 2
0.00169356	684	646	1.66955e-06	779	874		0.00508042	5.28972	3.64235	5.00841e-06	2.03652		0	4.09507	4.37693	0	6.44189	5.70246	0	48.3023	47.2574
0.00508042	760	741	5.00841e-06	741	912		0.0152405	5.34027	3.40526	1.50245e-05	4.10445	2.65146
0.0152405	722	608	1.50245e-05	741	722		0.0457299	5.11316	3.80053	4.50817e-05	2.98266	2.61881
0.0457299	703	722	4.50817e-05	608	589		0.137183	4.81136	5.56548	0.000135238	5.24473	4.80649
0.137183	893	988	0.000135238	741	627		0.411529	6.658	5.08653	0.000405695	5.93698	5.66593
0.411529	988	1045	0.000405695	703	893		1.23453	7.63188	6.33442	0.00121703	4.01473	4.18736
1.23453	2394	1957	0.00121703	760	703		3.70339	6.0864	6.52374	0.0036509	4.44885	1.99081
3.70339	2926	1634	0.0036509	684	665		11.1122	6.81833	7.36398	0.0109547	4.16315	3.73964
11.1122	4617	3838	0.0109547	836	798		33.335	13.3152	13.9964	0.0328625	4.56632	3.38675
33.335	9576	8531	0.0328625	817	589		100	17.3799	18.6726	0.0985825	7.2037	6.72811
100	8170	4826	0.0985825	684	798

## Sheet: Fig 7
Fig. 7b
4 h				24 h
EVs	CDN1 (2 μg)	CDN1 (0.02 μg)	exoCDN1 (0.02 μg)	EVs	CDN1 (2 μg)	CDN1 (0.02 μg)	exoCDN1 (0.02 μg)
0.0018651	0.020925	0.0011861	0.0050205	0.0017258	0.00068326	0.00083699	0.0004585
0.00054577	0.0012334	0.00065249	0.0013839	0.00092505	0.0012463	0.00028604	0.0013391
0.00043676	0.023807	0.001675	0.00065426	0.00012519	0.00061782	0.001888	0.0002459
0.00014937	0.018422	0.00029934	0.007119	0.00033848	0.00056345		0.00070671
	0.0025615		0.0086448	0.00060862	0.0015262		0.0014606
Fig. 7c
4 h				24 h
EVs	CDN1 (2 μg)	CDN1 (0.02 μg)	exoCDN1 (0.02 μg)	EVs	CDN1 (2 μg)	CDN1 (0.02 μg)	exoCDN1 (0.02 μg)
0.013225	0.092863	0.012384	0.010539	0.041864	0.10979	0.14	0.067908
0.0041601	0.076944	0.010656	0.011054	0.020415	0.17162	0.01893	0.072633
0.0080441	0.050899	0.0047393	0.014091	0.0073238	0.15443	0.003052	0.056323
				0.028227	0.097773		0.065541
				0.014855	0.1495		0.024623

## Sheet: Fig 8
Fig. 8a				Fig. 8b				Fig. 8c
EVs	CDN2 (0.2 μg)	exoCDN2 (0.2 μg)		EVs	CDN2 (0.2 μg)	exoCDN2 (0.2 μg)		EVs	CDN2 (0.2 μg)	exoCDN2 (0.2 μg)
1.63188	2.05281	12355.3		0.482257	1.69842	172.886		0.535889	1.59955	552.875
1.94854	1.29559	7295.82		0.560656	1.34323	212.979		0.924875	1.56179	638.313
2.84747	2.64099	13166.1		1.09963	1.68671	120.445		0.983848	2.50262	419.688
2.08156	2.7251	23356.8		0.569238	1.11228	235.374		0.651314	2.75564	575.726
2.3197	2.04366	18768.8		0.489174	1.07864	182.677		0.633975	1.34654	519.598
Fig. 8d					Fig. 8e
Sham control	EVs	CDN2 (0.2 μg)	exoCDN2 (0.2 μg)		Sham control	EVs	CDN2 (0.2 μg)	exoCDN2 (0.2 μg)
3.875	30.3827	31.7915	15.6333		0	100	100	90
4.18103	24.8942	26.1726	21.2961		0	95	100	100
4.73382	18.6094	10.0426	5.36095		0	90	100	20
4.23316	26.1373	25.0317	5.53143		0	100	100	0
	31.0259	10.8032	28.1093			100	80	100
	32.0957	21.5028	21.9534			100	90	95
	26.1354	28.5932	5.6243			90	90	0
	21.3297	34.7778	4.73438			95	95	0

## Sheet: Supple Fig 1
Supple Fig. 1e
T cells					B cells					Monocytes
EVs (/ml)	EVs		EVs + CytoStim		EVs (/ml)	EVs		EVs + Anti-IgM		EVs (/ml)	EVs		EVs + LPS
8.60867e+06	0.01	0	56.57	54.24	4.6436e+06	19.54	16.26	28.93	27.06	8.60867e+06	1628.61	1585.41	2599.47	2715.04
2.5826e+07	0.01	0	54.83	55.84	1.39308e+07	18.24	16.69	28.44	27.78	2.5826e+07	1665.41	1558.85	2662.46	2763.57
7.7478e+07	0.02	0.02	57.41	55.79	4.17924e+07	18.2	16.64	30.11	26.95	7.7478e+07	1726.65	1597.58	2827.15	2732.7
2.32434e+08	0.04	0	58.26	56.8	1.25377e+08	18.87	17.24	28.61	30.25	2.32434e+08	2138.3	1573.84	2849.64	2813.59
6.97302e+08	0.02	0.02	58.02	50.29	3.76132e+08	18.95	18.08	30.42	27.15	6.97302e+08	1724.1	1576.43	2888.15	2894.65
2.09191e+09	0.06	0.01	56.2	57.88	1.1284e+09	19.39	16.67	31.07	31.59	2.09191e+09	1766.77	1569.6	2750.9	2990.79
6.27572e+09	0.02	0.01	57.89	57.15	3.38519e+09	19.77	16.82	29.08	28.75	6.27572e+09	1728.38	1597.28	2816.61	2875.74
1.88272e+10	0.02	0.05	57.11	58.42	1.01556e+10	17.35	16.64	32.18	32.12	1.88272e+10	2259.65	1642.96	2850.92	2997.27
5.64815e+10	0.01	0.01	56.31	58.5	3.04667e+10	17.27	19.24	33.42	30.4	5.64815e+10	1762.21	1573.63	2707.25	2972.16
1.69444e+11	0.02	0.01	55.51	57.53	9.14e+10	16.52	16.48	30.87	32.42	1.69444e+11	1756.9	1546.17	2609.73	2770.57
5.08333e+11	0.05	0.04	54.63	56.06						5.08333e+11	1493.95	1431.09	2384.65	2534.63

## Sheet: Supple Fig 2
Supple Fig. 2b
CDN1	CDN2
1486.3	856
1126.2	1417
1448.2	521
532.3	1035
794.9	1401
1510.3	1325
1250	1144
1187.4	787
630.5	379
837.4	642
701	1776
806.4	783
843.7	783
1759.4	1327
1465.5	1151
933.4	2532
1489.9	572
786.5	583
1079.5	924
1477.5	927
1318.5
1132.2
2120.7
1191.8
1889.9
1571.2
1126.1
1165.5
1521.7
1557.1
977.9

[truncated: 10 more sheets: Supple Fig 3 , Supple Fig 4, Supple Fig 5, Supple Fig 6, Supple Fig 7, Supple Fig 8, Supple Fig 9, Supple Fig 10, Supple Fig 11, Supple Fig 13]
